# Supplementary material for: Molecular identification of Coxiella burnetii in raw milk samples collected from farm animals in districts Kasur and Lahore of Punjab, Pakistan
Source: PLoS One. 2024 Jun 6;19(6):e0301611. doi: 10.1371/journal.pone.0301611 (PMC11156400; doi:10.1371/journal.pone.0301611)
Supplement: S4 File — (TXT) [file pone.0301611.s004.txt]

>MH920311.1 (Minas Gerais- Brazil)
GTAGCCAGTCTTAAGGTGGGCTGCGTGGTGATGGAAGCGTGTGGAGGAGCGAACCATTGGTATCGGACGTTTATGGGGATGGGTATCCCAACGCAGTTGATCAGTCCGCAGCACGTCAAACCGTATGTCAAAAGTAACAAGAATGATCGTAACGATGCGCAGGCGATAGCTGAAGCGGCTTCCCGCGCCTCGATGCGGTTTGTGCGGGGTAAAACGGTGGAACAACAAGACGTTCAAGCGCTGTTAAAGATACGCGATCGTTTAGTCAAAAGCCGCACGGCGCTGATCAATGAGATTCGGGGGTTGTTGCAAGAATACGGACTCACGATGGCGCGTGGTGCCAAGCGATTTTATGAAGAGCTCCCGTTGATTTTAGCGAGCGAAGCGGTGGGATTAACACCGCGGATGAAACGGGTGTTGAATTGTTTGTATACCGAATTGTTGAACCGGGACGAAGCGATTGGTGATTACGAGGAGGAATTAAAAGCGGTGGCAAAAGCCAATGAGGATTGTCAACGGGTACAGAGCATCCCGGGGGTGGGTTATTTAACGGCGCTCTC
GGTTTATGCGAGCGTGGGTGACATTCATCAATTTCATCGTTCCCGGCAGTTGTCGGCGTTTATTGGGTTGGTCCCTCGACAACATTCGAGTGGGAATAAGGAG
>MN025541.1 (San Pelayo - Colombia)
CGTAGCCAGTCTTAAGGTGGGCTGCGTGGTGATGGAAGCGTGTGGAGGAGCGAACCATTGGTATCGGACGTTTATGGGGATGGGTATCCCAACGCAGTTGATCAGTCCGCAGCACGTCAAACCGTATGTCAAAAGTAACAAGAATGATCGTAACGATGCGCAGGCGATAGCTGAAGCGGCTTCCCGCGCCTCGATGCGGTTTGTGCGGGGTAAAACGGTGGAACAACAAGACGTTCAAGCGCTGTTAAAGATACGCGATCGTTTAGTCAAAAGCCGCACGGCGCTGATCAATGAGATTCGGGGGTTGTTGCAAGAATACGGACTCACGATGGCGCGTGGTGCCAAGCGATTTTATGAAGAGCTCCCGTTGATTTTAGCGAGCGAAGCGGTGGGATTAACACCGCGGATGAAACGGGTGTTGAATTGTTTGTATACCGAATTGTTGAACCGGGACGAAGCGATTGGTGATTACGAGGAGGAATTAAAAGCGGTGGCAAAAGCCAATGAGGATTGTCAACGGGTACAGAGCATCCCGGGGGTGGGTTATTTAACGGCGCTGTCGGTTTATGCGAGCGTGGGTGACATTCATCAATTTCATCGTTCCCGGCAG
>MG385669.1 (Hesse State - Germany)
GTAGCCAGTCTTAAGGTGGGCTGCGTGGTGATGGAAGCGTGTGGAGGAGCGAACCATTGGTATCGGACGTTTATGGGGATGGGTATCCCAACGCAGTTGATCAGTCCGCAGCACGTCAAACCGTATGTCAAAAGTAACAAGAATGATCGTAACGATGCGCAGGCGATAGCTGAAGCGGCTTCCCGCGCCTCGATGCGGTTTGTGCAGGGTAAAACGGTGGAACAACAAGACGTTCAAGCGCTGTTAAAGATACGCGATCGTTTAGTCAAAAGCCGCACGGCGCTGATCAATGAGATTCGGGGGTTGTTGCAAGAATACGGACTCACGATGGCGCGTGGTGCCAAGCGATTTTATGAAGAGCTCCCGTTGATTTTAGCGAGCGAAGCGGTGGGATTAACACCGCGGATGAAACGGGTGTTGAATTGTTTGTATACCGAATTGTTGAACCGGGACGAAGCGATTGGTGATTACGAGGAGGAATTAAAAGCGGTGGCAAAAGCCAATGAGGATTGTCAACGGGTACAGAGCATCCCGGGGGTGGGTTATTTAACGGCGCTCTC
GGTTTATGCGAGCGTGGGTGACATTCATCAATTTCATCGTTCCCGGCAGTTGTCGGCGTTTATTGGGTTGGTCCCTCGACAACATTCGAGTGGGAATAAGGAGGTGTTGTTGGG
>MK758117.1 (Nasua nasua-Brazil)
GGCTGCGTGGTGATGGAAGCGTGTGGAGGAGCGAACCATTGGTATCGGACGTTTATGGGGATGGGTATCCCAACGCAGTTGATCAGTCCGCAGCACGTCAAACCGTATGTCAAAAGTAACAAGAATGATCGTAACGATGCGCAGGCGATAGCTGAAGCGGCTTCCCGCGCCTCGATGCGGTTTGTGCAGGGTAAAACGGTGGAACAACAAGACGTTCAAGCGCTGTTAAAGATACGCGATCGTTTAGTCAAAAGCCGCACGGCGCTGATCAATGAGATTCGGGGGTTGTTGCAAGAATACGGACTCACGATGGCGCGTGGTGCCAAGCGATTTTATGAAGAGCTCCCGTTGATTTTAGCGAGCGAAGCGGTGGGATTAACACCGCGGATGAAACGGGTGTTGAATTGTTTGTATACCGAATTGTTGAACCGGGACGAAGCGATTGGTGATTACGAGGAGGAATTAAAAGCGGTGGCAAAAGCCAATGAGGATTGTCAACGGGTACAGAGCATCCCGGGGGTGGGTTATTTAACGGCGCTCTCGGTTTATGCGAGCGTGGGTGACATTCATCAATTTCATCGTTCCCGGCAGTTGTCGGCGTTTATTGGGTTGGTCCCTCGACAACATTCGAGTGGGAATA
AGGAG
>MK758120.1 (Goias State- Brazil)
GGAGCGAACCATTGGTATCGGACGTTTATGGGGATGGGTATCCCAACGCAGTTGATCAGTCCGCAGCACGTCAAACCGTATGTCAAAAGTAACAAGAATGATCGTAACGATGCGCAGGCGATAGCTGAAGCGGCTTCCCGCGCCTCGATGCGGTTTGTGCAGGGTAAAACGGTGGAACAACAAGACGTTCAAGCGCTGTTAAAGATACGCGATCGTTTAGTCAAAAGCCGCACGGCGCTGATCAATGAGATTCGGGGGTTGTTGCAAGAATACGGACTCACGATGGCGCGTGGTGCCAAGCGATTTTATGAAGAGCTCCCGTTGATTTTAGCGAGCGAAGCGGTGGGATTAACACCGCGGATGAAACGGGTGTTGAATTGTTTGTATACCGAATTGTTGAACCGGGACGAAGCGATTG
>MK758121.1 (Attock- Pakistan)
GGGAGCGAACCATTGGTATCGGACGTTTATGGGGATGGGTATCCCAACGCAGTTGATCAGTCCGCAGCACGTCAAACCGTATGTCAAAAGTAACAAGAATGATCGTAACGATGCGCAGGCGATAGCTGAAGCGGCTTCCCGCGCCTCGATGCGGTTTGTGCAGGGTAAAACGGTGGAACAACAAGACGTTCAAGCGCTGTTAAAGATACGCGATCGTTTAGTCAAAAGCCGCACGGCGCTGATCAATGAGATTCGGGGGTTGTTGCAAGAATACGGACTCACGATGGCGCGTGGTGCCAAGCGATTTTATGAAGAGCTCCCGTTGATTTTAGCGAGCGAAGCGGTGGGATTAACACCGCGGATGAAACGGGTGTTGAATTGTTTGTATACCGAATTGTTGAACCGGGACGAAGCGATTGG
>KR818829.1  (Sahiwal - Pakistan)
GACGACATTGGTATCGGACGTTTATGGGGATGGGTATCCCAACGCAGTTGATCAGTCCGCAGCACGTCAAACCGTATGTCAAAAGTAACAAGAATGATCGTAACGATGCGCAGGCGATAGCTGAAGCGGCTTCCCGCGCCTCGATGCGGTTTGTGCAGGGTAAAACGGTGGAACAACAAGACGTTCAAGCGCTGTTAAAGATACGCGATCGTTTAGTCAAAAGCCGCACGGCGCTGATCAATGAGATTCGGGGA
>MN239101.1 (Lahore - Pakistan)
CGACATTGGTATCGGACGTTTATGGGGATGGGTATCCCAACGCAGTTGATCAGTCCGCAGCACGTCAAACCGTATGTCAAAAGTAACAAGAATGATCGTAACGATGCGCAGGCGATAGCTGAAGCGGCTTCCCGCGCCTCGATGCGGTTTGTGCAGGGTAAAACGGTGGAACAACAAGACGTTCAAGCGCTGTTAAAGATACGCGATCGTTTAGTCAAAAGCCGCACGGCGCTGATCAATGAGATTCGGGGA
>KT381466.1 (Sophia-Antipolis- France)
GGCGGTTTTCGCTCTGCGCTGGCCGCCGAGAGCATCAAAAAAATGGGCTATAAAAATGTGTTATCAATGGACGGCGGTTTTAGGGCTTGGCGCGAGGCAGGGTTTCCGATTATTATGGATTAAAATTCGCTATAGTTTAAAACCGCGAATCTTTAATTAAAAGGAGATCTAAAGTGGACAAAACACCTTCATGCAAGCGACGGGCTTCCCCGTGGGTTATTGCATTATTTATTATTTTATTAGTCGTCGCCGGTTGGTATTTGCTCTTTCCGGTGCTCGGGCTAACGCTCGCTGTCACGGCAGGCGTTTGGGGCGTTATCATCGCTACAATTGTAGTGTTGAGCATTGCGATTCTGTTTTTCTTAGTTTTTAGTGGTGTCGGTGCCATAATTTTAGCTGT
ATTTGCTTTTTTATGGGGATTATTGGCAATTATTTTATTCCCGATTATTTTTCCTGTGGTCGTTCCGTTATTAATAGTTTTATTATTTATCGGATTTCTGCTACGAAGAAAACGTTAGAAGTGATAAATATTTTTTTCAGTCACAACGCTATTTAAAGGGATATCCCATTTTTCTGCAGTGATTGAATTAATTTTTTGGAACTCATAAGCCACACCGATTAGTTTGGGTTTTTGAGCATTTGAATCTTTTAAAAAAGCCAGGGCGCGGTCGTAGTAGCCTGCGCCGCGACCCAGGCGATTACCGTCTTTATCAAAAGCGACTAGCGGTAAAAAGATTAAATCCAGCTCCTTTGTGGCAATGGGTGTTTCCCGCGTTGGGTCGGGTTCTCCAATACCGAAA
CGGTTTTTAATTAATTCGCTTTTGAGATGATAGGAATAAAAATCTAAATGATGATCTAAAGTGCAGTGCAAGAGCGGTAAAAAACAGGCTTTTTTCACTTCGAGCGCTTTTGATAGTGCGATTCTTATATCGACTTCGCCGTCATGCGAAAAGTAAAACGCCAGCCGTTCACTGGACTTAAAAATGGAAAGCCCCATAATTTTTTTACAAATGATTTCAGAAGCTTTATTTTTTTCTTGGAAGGAAAGTTCGTTTCGACGCTGACGCAACTGGTCGCGCAGTTGTTTTTTGCTAAGCATTGAATACATAAAACCCTCTATGACATCGTTGCAAGTCCATTGATTGAACCCAAAGGCTCAAGTGGGAGTGGCGGGCACTGACTTCAGGCTTCCCTTAGGGG
TTATGAGACCCCGAAAACGGGCTTGCTCAACAGTGTGACCACAGCCAATTCCCTATCATATTCGTATCGGTTCAAATATGTGGTCCTTGCCACGAGTCACAGAGGATACACTTATATTATACTTCAATTTCAGCATTTGTTTCCAGGAAATTTTCAATTCGCCGTTGCAAATCTTGAATGCGTTGATTCATGACATCGATGTAATTATTTTTTTGTTTGCGCAACTGCATGAGTTCATGGCAAATGTTCAGAGCGGTGACCACCGCGATGCGTTCCATGCTATTGATATTCGCTGTTTGGCGTATTTTCCGCATTTCTTCTTCCACATAGGCGGCTGCTTCTTGAAGTGCTTGGGTTTGGTCGGGGGGGCATTTAATGTGATAGCTGCGATCAAGGATTT
TTACGGAAATAAGACTCTGCTCGCTGTTGTTGTCGCTCATGGCATTTCTTCCCTTAATTGTGTAATTACTTTTTTAATTTTCTGGGCGGCTTGAAGGTTTTTTTCAACCAATAATGAACGCTCCCCGACTTGAGTGGCTAATTTTTGACGCAACGCATTGTTTTCCGATTTCAATCGTTCTAAAGAACGCAATAAATGATCAACTTGATATTCTAACTCGCTGAGTTCTAGCGTATGTGTAGGTTGCATCCTTGATATCCTTTTTATTATTTTCAAATACTAATCGGTATTTTGTAATCTAATGGACTAAGAATAATGTCTTAGTGCCGATCGGTCAACAGCATTTTTCCCTTTTTTGTAGTTCTACTCTTGGGCATCAATTTTTGGAAAGATCGATTCT
TTGGAGGGAGGAAGTTTAAAGGATCGAGCCGCTGGCCCCGAATGGCGGGCGTTTTTGTTTAGAAGGTAGCCCATATGAAGCGAAGCGGAATACGGAGAAATAAACAAATCCCGTATTTCGCTTCGCTGCATACGTATATGGACCCACCCTTGTTGTCAACAATCAGTTTTGATGAAAAGAAAGCGGTTGCATTCGTATATCCGGCATCACGATTTAAATTGGCCACCATTGGTGCCTTGATGAATTATGCAAGGTTGATGCTTATCGGGCTATCGGCTTCACAGAGCCACCGTATGAATCAGCTTAATCAACCTCAGGTTTTACCTTACTTTCATCAGCCCTCATTGTTTCGAACTCGGTTGGTGTGTCTCCTTTTGTTAATTCTTTTTTTTACCCACGG
CGATGTTCAGGCGCCACAGCGATACGTTTCTTGGCGTGTTAAAAGCGCCCAAATGATCGGCGCATTTTTATTGGCTAACGCCACACAAGCGCGATTCATTCCGCGGCGCTCAATGAGTGCTTTTAACCACAGACTCTTTTTATCCGTTTTATTTTTTACATGACGCAATAGCGCACGGGCGCCATGAATCAATAACGTCCTTAACATCACATTGCCGCGTTTACTAATCCCCAACAACACCTCCTTATTCCCACTCGAATGTTGTCGAGGGACCAACCCAATAAACGCCGACAACTGCCGGGAACGATGAAATTGATGAATGTCACCCACGCTCGCATAAACCGAGAGCGCCGTTAAATAACCCACCCCCGGGATGCTCTGTACCCGTTGACAATCCTCATTGGCTTTTGCCACCGCTTTTAATTCCTCCTCGTAATCACCAATCGCTTCGTCCCGGTTCAACAATTCGGTATACAAACAATTCAACACCCGTTTCATCCGCGGTGTTAATCCCACCGCTTCGCTCGCTAAAATCAACGGGAGCTCTTCATAAAATCGCTTGGCACCACGCGCCATCGTGAGTCCGTATTCTTGCAACAACCCCCGAATCTCATTGATCAGCGCCGTGCGGCTTTTGACTAAACGATCGCGTATCTTTAACAGCGCTTGAACGTCTTGTTGTTCCACCGTTTTACCCTGCACAAACCGCATCGAGGCGCGGGAAGCCGCTTCAGCTATCGCCTGCGCATCGTTACGATCATTCTTGTTACTTTTGACATACGGTTTGACGTGCTGCGGAC
TGATCAACTGCGTTGGGATACCCATCCCCATAAACGTCCGATACCAATGGTTCGCTCCTCCACACGCTTCCATCACCACGCAGCCCACCTTAAGACTGGCTACGGTGGATACATACTGAGCACGCTTAACCCGTCTCGTGTAGATCACTTTACCCCACTCATCAATTCCACACAGTTGAAAAACATCTTTTGCAATATCAACACCCAGTATTTTAATATCTTTCATGGACCTTCTCCTTTTTTTGAAAATAGAAATTCTATGTTGGCGCATTATGACGCCGTCTTTAAGGGGTGGGTCCATTTCATTGGGCTACTGTGCGTCAAATTTATAACGGGGCGGTGGCTTCATGGAGCCAATCGTTTAATTCATTGGCCGGTAATAAGTCCCTTAGGGTTTGGT
CAACTCGTTGATGATAGTCATTAATTTGCTGGATTTCTTCAGAGGTGAGCAAGTTGGGATTAATTAATTTACGGCAATAAGGAACCAGTGTGAGATCTTCAAAACTGTAAAAAGGTCCGTCCCCGGTGAGGCTGTCGTCAACGGTGAACTTTTCCGTGACTAGGCAGAGATTTTCAATTCGGATGCCGTATTTATGGGTTAAATAAACACCCGGTTCGTTGCTCACAATCATTCCAGGTTGCAGAGGAATGCCGGTATAACGAGAAGTTATTGCCTGCGGTCCCTCGTGGACACACAAATAGCTACCGACGCCGTGTCCTGTGCCGTGCCCGTAATCCAGTGCCTCACGCCATAAAAATTGATGCGCTAGCGCATTGAGATGCTCCCCGCAAGTCCCTTTCGGGAAAACGGCCTGGCGAATCGCTAAATGCCCTTTGAGTACTAAGGTATAAAGGCGTTTTTCTTCTTCTGTAGGAGTTCCAAGGTGGATAGTTCGGGTAATGTCGGTCGTTCCATAATGATATTGGCCGCCCGAATCAATTAAATAGGGTGCTGAATCATTAATGGTGGCATCGGTATCGGTTGTTGCCGAGTAATGCACAATCGCGCCATGAGGCCAAATCCGCTAATGCTGGGGAAACTTAAATCCAGACAACGAGAATCGCCGCGTCGGAAAAATTCTAATTTTTCAGCCGCTGATATTTCACTCACTCCCGATTGCCAATGATTTTCAAGCCAGTGTAAAAATTGAATCATCGCAATGGCATCGATAATATGCGCTTCTCTTGCTCCCTTTTGT
TCCACAGGATTTTTTAATGCTTTTGCCAGTGTAATAGGTGATGGTTTTAAAATAAGGAAGCCGTGTTTTTTAACTGGTCTCGAAGCCATAAATTAGTCGCTCCTGGGTCCAGCCATACCGAGCCTGACAATGACTCTAGCAATTTTCCGATACCTTCATAAGGCTCTATGTGAACGGGAATTTTTTTAAAATAAGATCGATCCCCTTCAGTAATTTTATGAGGGTCTACGAAAAGACTAGCTTCGTTTTGCGTAATGACAGCATAACTAATAACCAACGGATTATAAGCAACGTCATTGCCGCGAATATTAAAAAGCCACGCAATAGCGTCTAGCGTATTTAAGACGATGGCATCTGCACTCTCTTTTTGCAACGTTTGACGCAGTGCGGCTAATTTAT
CTTCCGCGCTAAGGCCGGCGTATTGCAATGGTTGAAGTTGAATGGCCGATTGGGGAAGCGGCGGCTGATCTTTCCAAACGCGATCGATTAAATTTTCATCGAGGGCTAATAATTTTCCATTTTGTTTTTCTAAAGCGCGCTGAATTTTTTCGGACTGTTG
AAGATTAATTAACCGGGGGTCAACGGCAAAAACAATGCCGTTTCTTTGCTGAGTTAACCATTGGTCAATTGCGGGTGTTTCGCCTTGTCCCATTTTCATTAAATGATAGAGCGAATCGTCGAGCTGTTGTTCGGCTTGAAGAAAATACCGTGGGTCGGTC
CACAAAAAAGCTTTATCGATTCCAACGACCACGTCGCCCGCCGATCCCGTAAAACCACTAATCCAGGCACGCCGTTGCCAACAGGAAGGAACGTATTCGTTTTTATGGGGGTCGCTGGAAGGAACGTAATAATAATCGACTCCTATTTCATGCATTAAACGACGTAAAGCCGCCAGTCGGTCGGCAATAAGATTGGTCATATTTCCCTCTCTCAATTGAAGTGTCCTCATAATACTCGATTTCGCTATTAGCCGCGAGCCTTGACATGGTAGGATGTTATATCCTTTTCACATCATTACCGACAAGTGGTAAAGATTAGAAAAACTAAAGCCCGTCATCCCCGCGCAGGCGGGGATCCAGCGCACATGTGCGCAGCGCGCCCGGCGCGCCTGGATTCCCGCCTGCGCGGGAATGACGAAGAAAGCCTGTGACTTGTGGGTAATGATATGATCCCGTTTTGATCCTCCCACTGGGGAGAGGGGATATTTAAAATTCAGATACACTAACATGAATCAAACCGACATCATCATCATCGGCGCCGGCCTGGTAGGCACCAGCGTGGCGGTGGCCTTACAAGGTCACGGGATAAAAATTAAAATCCTTGAGCACCATTTGCCATCAGCCGCCGTGACTTCATCGAACGATGTAAGACCACTGACGTTATCTTTCGGTAGTTATCAAATTTTGAAAAACTTGGGGGTAGAGGCTGATTTAGCGAATGAGGCTTGTCCGATTTCGACGGTGCATGTGTCGGATCAAGGAGCGCTGGGCGCGCTTCGTTTTCGCGCGAGTGAATTTAACGTGCCTGCCTTAGGCTACGTCGTGTCTTTTGCAAAATTACAACAGAGCCTTTATCAACGCGCTGCTTTGCAAAAAAACGCGGAGATTGTTCCTATTTCGACTATTGATGATATCCAATGCAATACGAATCATGCGCAGGTTACCTTTTCGACAATAAACGGACAGCAACAGTTACAAGCTGATTTATTAATCGCCGCCGATGGGACTCATTCCACGCACGCCGCTTATTAAAAATTCCCGTTGAAGAAGAAAACCGAAACGAAGTGGCGCTTATTGCTTTATTGCGCTTAAAACAGCCCCACAACCACATTGCTTACGAACGTTTTACCTCGCAAGGGACGCTAGCGCTTTTGCCGCTTTTTCAAGCTAACCAATGCCGATTGGTCTGGACGTTACCGAAAACAAAAGCAGATGAGATCGAGCAGTTGTCTGACGACGAATTTCGCGCGGTATTACATCGGGTTTTTAAACCTTATATTGGCGCCATCCAATCCGTTGAGCGTGGAAAACGCTTTCCGCTCCAAATGTTAATTGCCCAAGAACAAGTTCGCCCGAGTTTTGTTATGCTCGGCAATGCTTCGCATACGCTGTATCCTATTGCTGCTCAGGGATTTAATTTAGGATTACGAGACGCGGCTGTGCTGAGTGAAGTATTAATCGATGCACGCCGTCAATTAAAACCGTTAGGCGATATCCGCTTTTTGCAAGAATATAGTCGATGGCGGAAAACCGACCAAGCGCGGATAACGGGATTAACCCGCGGTCTTTCACAATGGTTTGGTGTACAGCTCCCATTAGCCAATCAGGCGCGGGGGCTGGGTTTATTAGCGACGGGTTTGTTACCCCCGTTTAAAAAACGTTTAGCCAAACGCCTGATGGGTCTTTCTGGTCGATTACCGCAATTAATGCGAGGATTGAAATTGGATGATGCGATCTGAGTTAAAGAAAAAACCGATAGCCATTGTTGGCGCCGGCATGGTGGGATTATTATTGGCAAGGCTATTAGCAAAAGCCAAAATAAATACCGTCATTGTCGAGGCAAAAAAACCGTTATTACGTTGGAATAAAGAAACTTTAGATTCGCGCGTGAGCGCTATTAATGCTGTTTCAACACGGTTGTTAAAAACGGCAGACGTTTGGCA
>MK078517.1 (Maharashtra- India)
GTCGAGGGACCAACCCAATAACCGCCGACAACTGCCGGGAACGATGAAATTGATGAATGTCACCCACGCTCGCATAAACCGAGAGCGCCGTTAAATAACCCACCCCCGGGATGCTCTGTACCCGTTGACAATCCTCATTGGCTTTTGCCACCGCTTTTAATTCCTCCTCGTAATCACCAATCGCTTCGTCCCGGTTCAACAATTCGGTATACAAACAATTCAACACCCGTTTCATCAGCGGTGTTAATCCCACCGCTTCGCTCGCTAAAATCAACGGGAGCTCTTCATAAAATCGCTTGGCACCACGCGCCATCGTGAGTCCGTATTCTTGCAACAACCCCCGAATCTCATTGATCAGCGCCGTGCGGCTTTTGACTAAACGATCGCGTATCTTTAACAGCGCTTGAACGTCTTGTTGTTCCACCGTTTTACCCTGCACAAACCGCATCGAGGCGCGGGAAGCCGCTTCAGCTATCGCCTGCGCATCGTTACGATCATTCTTGTTACTTTTGACATACGGTTTGACGTGCTGCGGACTGATCAACTGCGTTGGGATACCCATCCCCATAAACGTCCGATACCAATGGTTCGCTCCTCCACACGCTCCCATCACCACGCAGCCCACCTTAAGACTGGCTACGGTGG
>OM472143.1 ( Sirrt- Turkey)
CATTGGTATCGGACGTTTATGGGGATGGGTATCCCAACGCAGTTGATCAGTCCGCAGCACGTCAAACCGTATGTCAAAAGTAACAAGAATGATCGTAACGATGCGCAGGCGATAGCTGAAGCGGCTTCCCGCGCCTCGATGCGGTTTGTGCGGGGTAAAACGGTGGAACAACAAGACGTTCAAGCGCTGTTAAAGATACGCGATCGTTTAGTCAAAAGCCGCACGGCGCTGATCAATGAGATTCGGGG
>MZ073365.1 (Van-Turkey)
CATTGGTATCGGACGTTTATGGGGATGGGTATCCCAACGCAGTTGATCAGTCCGCAGCACGTCAAACCGTATGTCAAAAGTAACAAGAATGATCGTAACGATGCGCAGGCGATAGCTGAAGCGGCTTCCCGCGCCTCGATGCGGTTTGTGCGGGGTAAAACGGTGGAACAACAAGACGTTCAAGCGCTGTTAAAGATACGCGATCGTTTAGTCAAAAGCCGCACGGCGCTGATCAATGAGATTCGGGG
>MZ835990.1:110-357 ( Mexico- Tlalpan)
CCCCGAATCTCATTGATCAGCGCCGTGCGGCTTTTGACTAAACGATCGCGTATCTTTAACAGCGCTTGAACGTCTTGTTGTTCCACCGTTTTACCCCGCACAAACCGCATCGAGGCGCGGGAAGCCGCTTCAGCTATCGCCTGCGCATCGTTACGATCATTCTTGTTACTTTTGACATACGGTTTGACGTGCTGCGGACTGATCAACTGCGTTGGGATACCCATCCCCATAAACGTCCGATACCAATG
>MT920359.1:67-314 ( Tamil Nadu- India)
CATTGGTATCGGACGTTTATGGGGATGGGTATCCCAACGCAGTTGATCAGTCCGCAGCACGTCAAACCGTATGTCAAAAGTAACAAGAATGATCGTAACGATGCGCAGGCGATAGCTGAAGCGGCTTCCCGCGCCTCGATGCGGTTTGTGCGGGGTAAAACGGTGGAACAACAAGACGTTCAAGCGCTGTTAAAGATACGCGATCGTTTAGTCAAAAGCCGCACGGCGCTGATCAATGAGATTCGGGG
>SMkL001 (Lahore - Pakistan)
NNNGNNNNNNNNNNNNNCGACATTGGTATCGGACGTTTATGGGGATGGGTATCCCAACGCAGTTGATCAGTCCGCAGCACGTCAAACCGTATGTCAAAAGTAACAAGAATGATCGTAACGATGCGCAGGCGATAGCTGAAGCGGCTTCCCGCGCCTCGATGCGGTTTGTGCAGGGTAAAACGGTGGAACAACAAGACGTTCAAGCGCTGTTAAAGATACGCGATCGTTTAGTCAAAAGCCGCACGGCGCTGATCAATGAGATTCGGGGACACGCAGCCCACCTTAAGAAAAC
>SMkK030 (Kasur- Pakistan)
TGTCTTAAGGTGGGCTGCGTGGTGATGGAAGCGTGTGGAGGAGCGAACCATTGGTATCGGACGTTTATGGGGATGGGTATCCCAACGCAGTTGATCAGTCCGCAGCACGTCAAACCGTATGTCAAAAGTAACAAGAATGATCGTAACGATGCGCAGGCGATAGCTGAAGCGGCTTCCCGCGCCTCGATGCGGTTTGTGCAGGGTAAAACGGTGGAACAACAAGACGTTCAAGCGCTGTTAAAGATACGCGATCNNNNNNNNNNNNCNNNN
>SMkK010 (Lahore- Pakistan)
CCCGCAACGCGGGGWCATCGAACCAKTGGTATCGGACGTTTATGGGGAARARGAATCCCAACGSAGATTGATCAGKCSRCAKCACGTCAAACCGWAWGTCAAAAGTAACAAGAATGATCGTAACGATGCGCAGGCGATAGCTGAAGCGGCTTCCCGCGCCTCGATGCGGTTTGTGCAGGGTAAAACGGTGGAACAACAAGACGTTCAAGCGCTGTTAAAGATACGCGATCGTTTAGTCAAAAGCCGCACGGCGCTGATCAATGAGATTCGGGGA
